# Supplementary material for: Deep learning computer-aided detection system for pneumonia in febrile neutropenia patients: a diagnostic cohort study
Source: BMC Pulm Med. 2021 Dec 7;21:406. doi: 10.1186/s12890-021-01768-0 (PMC8650735; doi:10.1186/s12890-021-01768-0)
Supplement: Supplementary file 1 — Additional file 1. Supplementary information. Development and function of the computer-aided detection sytem. Figure S1. Example input and output of the computer-aided detection system. Table S1. Performance of the computer-aided detection system at different thresholds. Table S2. Performances of the computer-aided detection system and radiologists in the reader test. [file 12890_2021_1768_MOESM1_ESM.xlsx]

## Sheet: All patient data
CXR_ID	Patient_ID	Age	Sex	ANC	Peak Body Temperature	Pneumonia?	Fixed Scanner?	Chest CT	CAD_Score	CAD_Binary
001	001	61	F	19	38.4	0	0	0	96.44	1
002	002	84	F	250	38.3	0	0	0	53.7	1
003	002	84	F	122	39.1	1	0	0	96.92	1
004	003	70	M	270	39.4	1	0	0	98.5	1
005	004	63	M	38	39.2	1	0	1	12.44	0
006	004	63	M	0	39.5	0	0	0	2.71	0
007	005	74	M	0	39.3	1	0	0	22.29	1
008	006	36	M	0	40	0	0	0	3.86	0
009	006	36	M	0	40.9	0	0	0	1.18	0
010	007	56	F	40	39.3	1	0	1	4.58	0
011	008	56	F	4	38.2	0	0	0	2.12	0
012	009	65	F	215	38.8	0	0	0	8.01	0
013	010	68	F	366	39.1	1	1	1	31.43	1
014	011	70	M	252	38.9	0	1	0	40.94	1
015	012	55	F	110	38.7	0	1	0	2.79	0
016	012	55	F	0	39.6	0	0	0	0.31	0
017	013	62	M	12	39	0	0	1	16.69	1
018	014	68	F	490	38.9	1	0	1	97.19	1
019	015	68	M	175	38.8	0	1	0	4.46	0
020	016	64	M	93	38.9	0	1	1	8.11	0
021	017	59	F	13	38.3	0	1	1	11.04	0
022	018	58	F	0	39.3	1	0	1	94.98	1
023	019	88	M	159	39.9	0	0	0	23.14	1
024	020	69	F	156	39.1	0	0	0	5.14	0
025	021	69	F	96	39.3	0	0	1	2.96	0
026	022	60	F	309	39.6	1	1	1	27.84	1
027	022	60	F	445	38.8	0	0	0	33.77	1
028	023	58	F	114	38.4	0	1	0	8.89	0
029	024	68	F	442	38.9	1	0	1	97.32	1
030	025	82	F	132	39.1	1	1	1	32.77	1
031	026	77	F	0	38.8	1	1	1	91.29	1
032	027	86	M	99	38.8	0	0	0	5.16	0
033	028	68	M	174	39.2	0	0	0	84.81	1
034	028	68	M	17	38.4	0	0	0	14.47	0
035	029	72	M	105	39	0	1	0	0.76	0
036	029	72	M	104	38.5	0	1	0	2.58	0
037	030	60	F	8	38.3	0	0	0	17.35	1
038	031	55	F	127	38.6	0	1	1	2.13	0
039	031	55	F	99	39.9	1	0	1	97.51	1
040	032	72	F	21	39	0	0	0	86.14	1
041	033	44	M	0	38.5	0	0	1	5.36	0
042	034	48	F	0	40.1	0	0	0	25.49	1
043	035	61	M	0	38.9	1	0	1	81.81	1
044	036	46	F	166	38.3	1	1	0	98.41	1
045	037	69	M	489	38.6	1	0	1	50.59	1
046	038	50	F	0	39	0	1	1	3.78	0
047	039	60	M	0	38.6	1	0	1	11.32	0
048	040	53	M	467	38.9	1	0	1	95.2	1
049	041	74	M	162	38.3	0	1	0	90.05	1
050	042	61	M	155	38.9	0	0	0	2.57	0
051	043	60	M	0	38	1	0	0	98.22	1
052	044	69	F	0	38.3	0	0	0	35.05	1
053	045	74	M	142	38.6	1	1	1	99.28	1
054	046	67	M	2	38.3	0	0	0	91.58	1
055	047	57	M	12	38.5	1	0	1	93.54	1
056	048	61	M	267	39.4	0	1	0	93.54	1
057	049	50	M	129	38.7	0	0	1	2.57	0
058	050	72	M	231	40.5	0	0	1	45.79	1
059	051	46	F	30	38.7	0	1	0	2.46	0
060	052	74	F	28	38.2	0	1	1	3.86	0
061	053	64	F	64	38.6	0	0	0	24.11	1
062	054	46	M	9	38.7	0	0	0	2.25	0
063	055	80	M	125	38.5	1	1	1	99.46	1
064	056	63	M	30	39	1	0	1	94.57	1
065	057	56	M	14	39.4	0	0	0	1.41	0
066	057	56	M	0	39.8	0	0	1	6.32	0
067	057	56	M	7	38.5	0	0	0	2.56	0
068	058	68	F	95	38.6	0	0	0	30.02	1
069	058	68	F	19	38.2	0	0	0	89.35	1
070	059	83	M	52	38.5	1	0	1	83.69	1
071	060	63	M	24	38.3	0	0	0	6.91	0
072	061	57	M	408	39.3	0	1	0	5.63	0
073	062	71	F	105	38.7	0	1	0	3.19	0
074	063	64	M	493	39.2	1	1	1	62.18	1
075	064	57	F	0	39.5	1	0	1	92.37	1
076	065	64	F	152	38.3	1	0	0	98.09	1
077	066	57	F	5	38.5	0	1	0	0.98	0
078	067	44	M	6	38.8	0	0	1	78.97	1
079	068	74	M	470	38.7	0	0	0	66.61	1
080	069	70	F	0	38.9	1	1	1	92.28	1
081	070	48	M	40	38.4	1	1	1	76.9	1
082	070	48	M	171	39.2	1	0	0	82.71	1
083	070	48	M	37	40.5	1	0	1	93.57	1
084	071	86	F	12	38.9	0	0	0	74.46	1
085	072	57	M	468	38.6	0	0	0	3.44	0
086	073	59	M	6	40	0	1	0	11.33	0
087	074	59	M	242	38.9	1	0	0	97.46	1
088	075	59	M	0	38.4	0	1	0	1.4	0
089	075	59	M	63	39.9	0	0	0	4.47	0
090	075	59	M	36	39.1	1	0	1	24.8	1
091	076	80	M	24	39.3	0	0	1	37.12	1
092	077	68	M	8	38.3	0	1	0	47.5	1
093	078	66	M	300	38.8	0	1	0	47.46	1
094	079	56	M	248	39.1	1	0	1	94.9	1
095	079	56	M	348	38.5	1	0	0	95.46	1
096	080	65	M	0	39.3	0	1	0	58.54	1
097	080	65	M	0	39.2	0	1	0	24.81	1
098	081	67	F	11	39.6	0	0	0	9.92	0
099	081	67	F	0	39	1	0	0	88.83	1
100	082	60	M	485	38.4	0	0	0	11.57	0
101	083	69	M	470	38.1	1	0	0	83.46	1
102	084	70	F	18	39.4	0	1	0	6.96	0
103	084	70	F	224	40.3	0	0	0	58.86	1
104	084	70	F	191	39.5	0	0	1	18.27	1
105	085	77	F	0	38.6	0	1	1	35.72	1
106	086	65	F	477	38.3	0	0	0	1.1	0
107	086	65	F	0	38.4	0	0	0	6.24	0
108	087	42	F	40	38.4	0	1	0	3.24	0
109	088	62	M	47	38.3	0	1	0	0.76	0
110	088	62	M	0	38.4	0	1	0	3.74	0
111	089	28	M	175	39.5	0	0	0	11.83	0
112	090	66	F	0	38.3	1	0	1	82.68	1
113	091	62	F	10	39	0	1	0	2.48	0
114	092	41	M	136	40.2	0	0	0	2.08	0
115	092	41	M	0	39.1	0	0	0	1.78	0
116	092	41	M	0	38.7	0	0	0	1.49	0
117	093	64	F	0	38.5	0	1	0	48.61	1
118	094	56	F	31	38.4	1	0	1	95.56	1
119	095	76	M	435	38.9	1	1	1	98.66	1
120	096	65	M	61	38.7	1	0	1	97.96	1
121	097	71	F	0	39.2	0	0	0	90.43	1
122	098	32	F	468	40.2	1	0	0	95.22	1
123	099	58	F	0	38.7	0	0	1	3.27	0
124	100	62	M	276	39.6	0	0	0	26.73	1
125	101	61	M	88	38.3	0	1	0	28.21	1
126	102	72	M	235	39.3	0	1	0	0.96	0
127	103	70	M	48	38.3	0	0	1	74.37	1
128	104	64	M	264	39.1	0	0	0	80.69	1
129	105	53	M	120	39	0	0	0	14.22	0
130	105	53	M	90	38.4	1	0	0	42.6	1
131	106	69	M	48	39.3	1	0	0	78.71	1
132	107	59	F	78	38.4	0	0	0	33.76	1
133	108	54	F	25	39	0	1	0	1.84	0
134	109	59	F	0	39.4	0	0	0	2.46	0
135	110	45	F	18	40.3	0	1	1	1.12	0
136	111	79	M	472	38.7	1	0	0	68.02	1
137	112	69	M	0	38.6	0	0	0	24.29	1
138	113	68	M	227	38.3	0	0	0	1.08	0
139	114	75	F	27	38.2	0	1	0	3.43	0
140	115	31	M	184	39.5	0	0	0	0.75	0
141	115	31	M	24	38.1	1	0	0	57.21	1
142	116	34	M	447	38.1	0	0	0	0.23	0
143	117	68	M	429	40.5	0	0	0	7.62	0
144	118	45	M	58	39.4	0	0	1	15.8	1
145	119	71	F	364	39.8	0	0	1	16.63	1
146	120	76	F	28	39	0	1	0	1.22	0
147	121	49	M	0	39.4	0	0	0	5.13	0
148	122	70	M	151	38.7	1	0	0	97.97	1
149	123	60	F	18	38.1	0	0	0	78.07	1
150	124	61	M	0	39	1	0	0	82.57	1
151	125	62	F	94	41	0	1	0	19.04	1
152	125	62	F	75	40.5	1	0	1	94.77	1
153	126	66	M	7	39.1	0	1	1	1.71	0
154	127	76	M	267	38.5	1	1	1	95.74	1
155	128	33	M	6	39.5	0	1	0	0.24	0
156	129	65	F	156	39.7	0	0	0	56.2	1
157	130	73	F	97	38.2	0	0	1	78.52	1
158	131	45	M	80	39.8	0	0	0	40.05	1
159	132	70	M	14	38.4	0	0	0	12.42	0
160	133	59	F	16	38.8	0	1	0	1.43	0
161	134	81	F	126	38.8	1	1	1	98.69	1
162	134	81	F	75	39	1	0	0	86.5	1
163	135	36	F	40	39	0	1	0	55.29	1
164	136	35	F	24	39.5	0	0	0	1.22	0
165	137	60	F	24	38.7	0	1	0	0.7	0
166	138	72	M	0	38.5	0	0	0	1.99	0
167	139	49	F	0	40.1	1	0	0	97.18	1
168	140	59	F	0	38.4	0	0	0	6.52	0
169	141	65	M	162	39.1	0	0	0	35.59	1
170	142	25	M	42	39.8	0	1	0	1.33	0
171	142	25	M	265	39.1	0	0	0	8.67	0
172	143	55	M	0	40.2	1	1	1	1.18	0
173	144	68	M	288	38.9	0	0	0	6.79	0
174	145	73	F	390	39.1	0	0	0	4.64	0
175	145	73	F	362	39.2	1	0	0	97.08	1
176	146	60	F	121	40.3	0	0	0	2.58	0
177	147	58	M	304	38.8	1	0	1	92.79	1
178	148	55	M	46	39.3	1	0	0	83.69	1
179	149	61	F	73	39	0	0	0	0.36	0
180	150	55	F	407	39.3	1	0	1	6.09	0
181	151	57	F	0	38.8	0	0	1	44.35	1
182	152	72	F	126	39.5	1	0	1	90.58	1
183	153	62	F	24	40.1	1	0	0	95.5	1
184	154	74	F	65	39.3	1	0	0	88.28	1
185	155	21	M	83	39.4	0	0	1	5.91	0
186	156	48	F	27	39.2	1	0	1	94.17	1
187	156	48	F	188	38.7	0	1	0	0.33	0
188	157	71	F	70	38.3	0	0	0	2.75	0
189	158	43	F	116	38.3	0	1	0	0.46	0
190	159	51	M	0	38.8	0	0	0	13.87	0
191	160	44	F	0	38.7	1	0	0	5.81	0
192	161	73	F	0	39	0	1	0	57.31	1
193	162	33	F	475	38.5	0	1	0	7.6	0
194	163	65	F	39	38.4	0	1	0	1.79	0
195	164	63	M	105	39.9	0	1	0	1.98	0
196	165	58	F	74	38.7	0	1	0	1.36	0
197	166	59	M	25	38.7	0	0	0	7.8	0
198	166	59	M	0	39.5	0	0	0	6.2	0
199	167	45	F	101	38.7	0	0	0	52.43	1
200	168	31	F	122	38.8	0	1	0	15.08	1
201	169	50	F	18	38.9	0	1	0	0.92	0
202	170	53	F	120	38.5	1	0	1	92.8	1
203	171	55	M	25	39.4	0	0	0	2.26	0
204	172	79	M	49	38.5	0	0	0	45.03	1
205	173	64	M	0	39.8	1	0	0	16.43	1
206	174	47	M	0	39.1	0	1	0	0.72	0
207	174	47	M	0	38.5	0	0	0	1.81	0
208	174	47	M	0	39.5	0	0	0	24.33	1
209	175	56	F	38	39.4	0	1	0	26.23	1
210	176	67	F	11	39.5	0	1	0	5.51	0
211	177	75	M	204	39.5	0	1	0	3.1	0
212	178	77	M	19	38.3	0	0	1	5.88	0
213	178	77	M	70	39.1	0	1	0	11.41	0
214	179	72	M	200	39.4	1	0	0	14.5	0
215	180	56	F	16	38.6	1	0	1	96.11	1
216	181	65	F	16	39.7	0	1	0	91.23	1
217	182	70	F	331	40.4	1	0	0	97.87	1
218	183	54	F	51	39.4	0	1	0	0.9	0
219	184	19	M	2	38.4	0	0	1	0.8	0
220	185	39	M	76	40.4	0	0	0	37.95	1
221	186	32	F	11	39.2	1	0	0	65.91	1
222	187	47	F	493	38.4	0	0	0	82.75	1
223	188	48	M	36	39.2	0	0	0	2.16	0
224	189	67	M	5	39	0	1	0	18.51	1
225	190	58	F	0	38.5	0	1	1	2.71	0
226	191	72	F	155	39.3	0	0	0	9.18	0
227	192	58	F	48	38.4	0	0	0	2.48	0
228	193	58	M	0	38.4	0	0	0	9.46	0
229	193	58	M	0	39.4	0	0	0	17.82	1
230	194	62	F	22	39	0	1	0	78.86	1
231	195	38	M	134	39.3	0	0	0	2.09	0
232	196	35	M	0	40.3	0	0	0	54.38	1
233	196	35	M	288	38.3	0	0	1	14.49	0
234	197	39	F	40	38.6	0	0	0	51.11	1
235	198	52	F	0	39.1	0	0	0	27.58	1
236	199	62	F	6	38.4	1	1	0	1.79	0
237	200	60	F	408	38.5	1	0	0	95.97	1
238	201	60	M	273	38.6	0	0	0	1.3	0
239	201	60	M	0	38.7	0	0	0	21.54	1
240	202	54	M	72	40.5	1	0	0	98.5	1
241	203	76	F	180	39.7	0	1	0	1.07	0
242	203	76	F	143	38.4	0	1	0	1.11	0
243	203	76	F	275	39.4	0	1	0	5.6	0
244	204	53	M	0	38.4	0	0	0	13.6	0
245	205	64	F	52	38.5	0	1	0	93.67	1
246	206	28	M	0	38.4	0	0	0	3.12	0
247	207	63	F	254	40.9	1	1	0	92.87	1
248	207	63	F	10	40.1	0	0	0	15.99	1
249	207	63	F	299	38.3	0	0	0	16.51	1
250	208	70	F	160	39.7	0	0	1	89.12	1
251	209	73	M	378	38.1	1	0	1	97.91	1
252	210	65	F	0	40.3	1	0	1	84.18	1
253	211	61	F	150	40.1	1	1	0	93.86	1
254	211	61	F	96	38.2	0	1	0	3.8	0
255	212	19	M	0	39.1	0	0	1	80.19	1
256	213	24	M	0	39.9	1	0	1	86.19	1
257	214	22	F	0	38.9	0	0	1	82.11	1
258	215	51	F	84	38.6	0	1	0	0.85	0
259	216	80	F	50	38.9	1	0	0	86.84	1
260	217	70	M	400	40.3	1	0	1	96.87	1
261	218	63	F	24	38.6	0	1	0	2.68	0
262	219	62	F	35	38.5	0	0	1	2.66	0
263	220	77	F	462	39	1	1	0	64.34	1
264	221	57	M	0	39.1	0	0	0	3.64	0
265	221	57	M	28	38.3	0	0	0	2.73	0
266	222	57	M	29	38.7	0	0	1	10.17	0
267	223	60	M	182	38.4	0	0	0	3.61	0
268	224	64	F	36	38.5	0	0	0	1.27	0
269	225	65	M	0	38.7	0	0	0	13.58	0
270	226	39	M	224	39.1	1	1	1	98.6	1
271	227	25	F	86	38.9	0	0	1	60.97	1
272	228	57	F	192	38.1	0	1	0	28.99	1
273	229	24	M	3	39.4	0	0	0	2.92	0
274	230	58	M	183	38.2	1	1	1	96.78	1
275	231	43	F	470	38.9	0	0	0	93.12	1
276	231	43	F	6	38.5	0	0	0	68.65	1
277	232	51	M	131	40.1	0	1	0	4.14	0
278	233	46	M	36	38.4	0	0	0	35.95	1
279	233	46	M	244	38.3	0	0	0	63.05	1
280	234	64	M	51	39.5	1	0	0	45.61	1
281	235	57	M	63	38.7	0	0	1	2.74	0
282	236	60	F	0	38.6	0	0	0	2.74	0
283	237	45	F	0	38.5	0	0	0	3.69	0
284	237	45	F	375	38.4	0	0	0	11.41	0
285	238	45	F	19	38.6	0	1	0	0.45	0
286	239	28	F	0	38.5	0	0	0	3.96	0
287	240	41	M	0	40.4	0	0	0	1.38	0
288	240	41	M	0	39.1	0	0	0	7.14	0
289	240	41	M	329	38.3	0	0	0	1.46	0
290	241	35	M	488	38.3	0	0	0	1.44	0
291	241	35	M	378	39.5	1	0	1	36.13	1
292	242	70	F	34	40.1	1	1	1	10.09	0
293	243	30	M	112	38.9	0	0	1	3.39	0
294	244	22	F	466	38.7	0	0	0	0.28	0
295	245	50	F	462	40.7	0	0	0	4.11	0
296	246	62	F	0	38.3	0	0	0	15.68	1
297	247	45	M	0	39.1	0	0	0	5.89	0
298	247	45	M	0	39.1	0	0	0	4.15	0
299	247	45	M	0	38.3	0	0	0	4.68	0
300	248	55	M	16	38.8	0	0	0	0.39	0
301	248	55	M	41	39.2	0	0	0	6.5	0
302	249	56	M	0	40.3	0	0	0	34.39	1
303	250	79	M	0	38.1	0	0	0	63.42	1
304	251	73	M	88	38.7	0	1	0	2.25	0
305	251	73	M	482	38.6	0	1	0	3.77	0
306	252	83	M	476	38.7	1	0	1	77.21	1
307	253	60	M	0	38.5	0	0	0	4.79	0
308	254	71	M	69	39.2	0	0	1	73.61	1
309	255	51	F	0	38.3	0	0	0	10.34	0
310	256	56	F	391	38.6	0	0	0	83.49	1
311	257	27	F	7	40.5	0	0	0	2.44	0
312	258	38	F	0	40.6	0	0	0	2.02	0
313	259	19	M	328	38.3	0	1	0	0.31	0
314	259	19	M	0	38.4	0	0	0	11.89	0
315	260	29	M	0	38.7	0	0	0	2.35	0
316	260	29	M	0	41.8	0	0	0	1.5	0
317	261	47	F	0	38.5	0	0	0	1.69	0
318	262	61	F	139	38.5	0	1	0	0.79	0
319	263	79	F	58	38.3	0	0	0	76.98	1
320	264	43	M	11	38.9	0	0	0	88.03	1
321	264	43	M	119	38.7	0	0	0	75.91	1
322	264	43	M	16	39.1	0	0	0	70.83	1
323	265	55	M	1	38.5	0	0	0	1.73	0
324	266	55	M	18	38.2	0	0	0	36.95	1
325	267	60	M	248	39	1	0	0	80.25	1
326	268	72	F	372	38.9	1	0	1	97.13	1
327	269	45	M	258	38.9	0	0	0	17.46	1
328	270	54	M	0	40	0	0	0	4.36	0
329	271	63	M	432	38.6	0	0	0	15.41	1
330	272	40	M	0	39.6	0	1	1	2.25	0
331	273	64	M	219	39.4	0	0	0	86.69	1
332	273	64	M	0	39	0	0	0	89.28	1
333	274	65	M	42	39.9	0	0	0	6.26	0
334	275	75	F	308	40.1	0	0	0	60.41	1
335	276	61	M	10	38.9	1	0	1	4.42	0
336	276	61	M	67	38.2	0	0	0	8.1	0
337	277	63	F	19	38.4	0	1	0	14.3	0
338	278	56	M	0	39.1	0	0	0	11.03	0
339	279	68	M	122	39	0	0	0	11.88	0
340	280	35	F	37	39.6	0	1	0	4.46	0
341	281	37	F	0	38.5	0	1	0	0.33	0
342	282	60	F	56	39.4	0	1	0	0.22	0
343	283	41	M	14	38.9	0	0	1	4.94	0
344	284	64	M	0	39.6	0	0	0	25.94	1
345	284	64	M	0	40	0	0	0	15.86	1
346	285	47	M	0	39.5	1	0	0	31.12	1
347	286	68	M	484	38.8	0	0	0	33.65	1
348	287	37	M	0	39.9	0	0	1	11.42	0
349	288	53	M	462	38.5	0	0	0	8.78	0
350	288	53	M	0	38.3	0	0	0	8.76	0
351	288	53	M	301	39.3	0	0	0	7.26	0
352	288	53	M	0	38.4	0	0	0	21.61	1
353	289	62	F	0	38.6	0	1	0	12.58	0
354	289	62	F	0	38.9	1	0	0	54.25	1
355	290	57	M	325	39.5	0	1	0	0.52	0
356	290	57	M	64	38.4	0	1	0	0.56	0
357	290	57	M	58	38.4	0	1	0	0.63	0
358	291	82	F	50	38.7	1	0	0	96.77	1
359	292	24	F	258	38.9	0	0	0	0.92	0
360	292	24	F	0	38.8	0	0	0	1.15	0
361	293	59	M	0	39.4	0	0	0	1.86	0
362	293	59	M	0	38.8	0	0	0	3.27	0
363	293	59	M	34	39.4	1	0	0	95.94	1
364	294	41	M	13	38.3	0	0	0	3	0
365	294	41	M	0	38.9	0	0	0	8.85	0
366	295	41	F	206	39.6	0	0	0	0.88	0
367	295	41	F	54	39.5	0	1	0	3.52	0
368	295	41	F	133	40.1	0	0	0	12.87	0
369	296	45	M	8	40.3	0	0	0	14.4	0
370	296	45	M	3	38.8	0	0	0	4	0
371	297	59	M	476	39.1	1	0	0	98.57	1
372	298	70	M	23	40.4	0	1	0	2.02	0
373	298	70	M	8	38.6	0	1	0	3.62	0
374	298	70	M	0	38.9	0	0	1	4.47	0
375	299	60	M	0	38.6	0	1	0	56.84	1
376	300	52	M	363	38.3	0	0	0	3.86	0
377	301	63	M	8	38.2	0	1	0	2.09	0
378	302	56	M	17	38.8	1	0	0	51.13	1
379	303	56	F	0	38.8	1	0	0	96.57	1
380	304	62	F	7	38.3	0	1	0	4.16	0
381	305	82	F	55	39	0	1	0	11.81	0
382	306	38	M	7	38.8	0	0	0	1.5	0
383	306	38	M	11	39.5	1	0	1	39.32	1
384	306	38	M	0	38.6	1	0	1	5.12	0
385	307	57	M	266	39	0	0	0	1.77	0
386	308	75	F	68	38.7	1	0	1	87.63	1
387	308	75	F	265	39	0	1	0	32.74	1
388	308	75	F	19	38.7	0	0	0	19.83	1
389	309	68	F	0	38.5	0	0	0	4.7	0
390	310	50	M	184	38.3	0	0	0	6.82	0
391	311	64	M	39	38.3	0	0	0	1.06	0
392	312	36	M	0	40.4	0	0	1	35.6	1
393	313	60	F	361	38.7	0	0	0	1.16	0
394	313	60	F	0	38.7	0	0	0	0.56	0
395	314	68	M	260	38.7	0	0	0	22.05	1
396	315	75	M	150	38.3	0	1	0	11.78	0
397	316	36	M	406	38.3	0	1	0	2.32	0
398	317	74	M	28	39.5	0	1	0	86.49	1
399	318	53	M	0	39.6	0	0	0	9.01	0
400	318	53	M	2	39.6	0	0	0	16.98	1
401	318	53	M	11	38.9	0	0	0	10.78	0
402	319	51	F	14	38.9	0	0	0	0.42	0
403	320	74	F	167	38.8	1	0	1	12.55	0
404	321	75	F	32	38.9	1	0	0	83.56	1
405	322	79	F	352	38.6	0	0	0	48.99	1
406	323	57	M	248	38.9	0	0	0	53.82	1
407	324	41	M	452	39.1	1	0	1	94.22	1
408	324	41	M	288	39.6	1	0	1	12.21	0
409	324	41	M	431	40	0	0	0	1.67	0
410	324	41	M	436	38.7	1	0	0	98.95	1
411	325	52	M	340	38.9	0	1	0	0.35	0
412	326	48	F	26	38.8	0	1	0	0.76	0
413	327	41	M	0	39	0	1	0	0.74	0
414	328	65	M	31	38.3	0	0	0	63.4	1
415	329	60	M	122	39.4	1	0	0	97.89	1
416	330	64	M	80	38.7	0	1	1	2.5	0
417	331	56	M	419	38.9	0	1	0	3.78	0
418	332	56	F	160	39.2	0	1	0	3.17	0
419	333	66	F	319	38.5	0	1	0	0.92	0
420	333	66	F	0	40.6	0	0	0	63.78	1
421	334	68	M	28	39.3	1	1	1	96.17	1
422	335	59	F	63	39.1	0	0	0	3.59	0
423	336	44	F	0	38.5	0	0	0	0.7	0
424	336	44	F	2	40.2	0	0	0	0.56	0
425	336	44	F	11	38.4	0	0	0	13.58	0
426	337	61	M	0	38.4	1	0	1	94.6	1
427	338	49	M	421	39.9	0	1	0	4.67	0
428	338	49	M	362	39.1	0	0	0	82.99	1
429	339	68	M	111	38.6	0	1	0	94.14	1
430	339	68	M	56	39	0	1	0	52.45	1
431	339	68	M	0	38.7	0	0	1	84.68	1
432	340	54	F	267	38.9	0	0	1	1.67	0
433	340	54	F	0	38.5	0	0	1	1.82	0
434	341	63	F	90	39	0	0	0	44.86	1
435	342	51	F	0	38.3	0	0	0	69.2	1
436	343	58	M	117	38.7	0	0	1	15.07	1
437	344	64	M	164	39.3	1	1	0	89.6	1
438	345	59	M	0	38.4	1	0	1	73.79	1
439	345	59	M	0	38.8	1	0	0	79.42	1
440	346	52	F	179	39.4	0	0	0	52.87	1
441	347	58	F	1	38.9	0	0	0	3.46	0
442	348	21	M	0	38.9	0	0	0	0.98	0
443	348	21	M	0	38.7	0	0	0	0.59	0
444	349	58	M	0	38.8	1	0	0	63.36	1
445	350	54	F	7	39.3	0	1	1	0.8	0
446	351	45	F	41	38.7	0	0	0	1.63	0
447	352	34	M	322	38.9	0	1	0	0.21	0
448	352	34	M	0	39.2	0	0	0	1.23	0
449	352	34	M	0	41.2	1	0	0	1.77	0
450	353	80	F	1	40.1	0	1	0	1.98	0
451	354	56	M	0	38.4	1	0	0	78.78	1
452	355	20	M	7	38.8	0	0	0	1.81	0
453	356	49	F	23	38.5	0	0	0	26.1	1
454	356	49	F	0	38.3	0	0	0	1.46	0
455	357	77	M	277	38.3	0	0	1	65.09	1
456	358	66	F	33	39.2	0	1	0	1.37	0
457	359	56	F	0	38.6	0	0	0	1.04	0
458	359	56	F	8	38.8	0	0	0	0.87	0
459	360	61	F	15	39	0	0	0	2.9	0
460	361	26	F	0	40.7	0	0	0	3.62	0
461	362	74	M	7	38.4	0	0	0	45.71	1
462	363	69	M	272	38.4	1	0	1	98.17	1
463	363	69	M	270	38.2	0	0	1	91.48	1
464	364	66	M	162	39.5	0	0	1	66.42	1
465	364	66	M	0	38.3	0	0	0	40.5	1
466	365	48	M	63	40.3	1	0	1	98.26	1
467	366	62	F	0	38.7	0	0	0	21.21	1
468	367	35	F	3	38.6	0	0	0	0.52	0
469	368	46	F	305	38.5	0	1	0	0.7	0
470	369	49	M	472	38.3	0	0	1	2.93	0
471	369	49	M	25	38.9	0	0	0	4.54	0
472	369	49	M	45	39.1	0	0	0	3.4	0
473	370	50	F	268	39.7	0	0	0	37.53	1
474	371	37	M	0	38.1	0	0	0	2.64	0
475	372	29	M	0	38.7	0	0	0	21.75	1
476	373	61	F	37	39.6	0	0	0	12.62	0
477	373	61	F	25	38.5	0	0	0	16.31	1
478	373	61	F	0	39	0	0	0	10.57	0
479	374	66	F	296	39	0	1	1	8.03	0
480	375	58	M	0	38.5	0	0	0	11.04	0
481	376	57	F	18	38.3	0	0	0	29.84	1
482	376	57	F	0	41.8	0	0	0	8.26	0
483	377	49	M	0	40.2	0	0	0	7.44	0
484	377	49	M	301	40.1	1	0	1	56.65	1
485	377	49	M	5	39.6	0	0	0	43.98	1
486	378	58	F	0	39.4	1	0	0	84.27	1
487	378	58	F	79	38.3	1	0	0	95.3	1
488	379	60	M	6	41.3	0	0	0	1.54	0
489	380	62	F	350	40.5	0	1	0	2.09	0
490	381	48	F	53	38.4	1	0	0	96.95	1
491	382	64	M	271	38.5	0	1	0	8.24	0
492	383	45	M	69	38.3	0	0	0	3.19	0
493	383	45	M	27	38.6	1	0	0	85.88	1
494	383	45	M	0	38.4	0	0	0	4.26	0
495	384	27	F	470	38.9	0	0	0	0.21	0
496	385	23	F	120	39	0	1	0	0.34	0
497	386	58	F	2	38.8	0	0	0	1.35	0
498	387	74	M	27	39.8	1	1	1	59.01	1
499	388	40	F	16	39.4	0	1	0	3.75	0
500	389	45	F	140	38.9	0	1	0	0.54	0
501	390	48	M	44	38.3	0	0	0	0.77	0
502	391	76	F	104	38.4	1	0	1	74.12	1
503	392	59	M	0	38.5	0	0	1	2.11	0
504	393	52	F	11	38.2	1	0	1	0.32	0
505	394	57	F	0	38.5	1	0	1	94.19	1
506	395	64	F	232	38.5	0	1	0	1.34	0
507	396	52	M	0	38.4	0	0	0	2.43	0
508	397	73	M	24	38.7	0	1	0	9.56	0
509	398	58	M	342	38.5	1	0	0	98.7	1
510	399	24	F	466	39.8	0	0	0	1.06	0
511	400	65	M	0	38.7	1	0	1	91.7	1
512	401	76	F	8	38.4	1	0	0	74.41	1
513	402	19	M	3	38.7	0	0	0	0.55	0
514	403	55	F	12	38.5	0	1	0	0.53	0
515	404	59	F	435	39	0	0	0	3.25	0
516	405	52	M	0	39.2	0	0	0	4.28	0
517	406	66	F	0	38.6	0	0	0	0.52	0
518	407	24	F	9	39	0	1	0	1.16	0
519	408	26	M	0	38.7	0	0	0	2.05	0
520	409	29	F	25	38.8	0	0	0	1.21	0
521	410	20	F	0	38.6	1	0	0	73.69	1
522	411	21	M	0	39.1	0	0	0	13.85	0
523	412	21	F	426	39.3	0	0	0	72.38	1
524	413	19	M	0	38.8	0	1	0	0.84	0
525	413	19	M	0	38.1	0	0	0	6.46	0

## Sheet: Reader test data
CXR_ID	Pneumonia?	CAD_Score	CAD_Binary	RadiologistA_Radiologist-alone	RadiologistA_CAD-assisted	RadiologistB_Radiologist-alone	RadiologistB_CAD-assisted	RadiologistC_Radiologist-alone	RadiologistC_CAD-assisted	RadiologistD_Radiologist-alone	RadiologistD_CAD-assisted	RadiologistE_Radiologist-alone	RadiologistE_CAD-assisted
001	0	96.44	1	1	1	1	1	1	1	1	1	1	1
002	0	53.7	1	0	1	0	0	0	0	1	1	0	0
007	1	22.29	1	1	1	0	0	0	0	1	1	0	0
008	0	3.86	0	0	0	0	0	0	0	0	0	0	0
009	0	1.18	0	0	0	0	0	0	0	0	0	0	0
010	1	4.58	0	0	0	0	0	0	0	0	0	0	0
013	1	31.43	1	0	1	0	1	1	1	1	1	1	1
014	0	40.94	1	0	1	0	0	0	0	0	1	0	0
015	0	2.79	0	0	0	0	0	0	0	0	0	0	0
019	0	4.46	0	0	0	0	0	0	0	1	1	0	0
020	0	8.11	0	0	0	0	0	0	0	1	0	0	0
023	0	23.14	1	1	0	0	0	0	0	1	1	0	0
029	1	97.32	1	1	1	1	1	1	1	1	1	1	1
034	0	14.47	0	0	0	0	0	0	0	1	1	0	0
037	0	17.35	1	0	0	0	0	0	0	1	1	1	0
038	0	2.13	0	0	0	0	0	0	0	0	0	0	0
040	0	86.14	1	1	1	1	1	1	1	1	1	1	1
044	1	98.41	1	1	1	1	1	1	1	1	1	1	1
045	1	50.59	1	0	1	0	1	0	0	1	1	1	1
047	1	11.32	0	0	0	0	0	0	0	0	0	0	0
048	1	95.2	1	1	1	1	1	1	1	1	1	1	1
052	0	35.05	1	0	1	0	0	0	0	1	1	1	0
054	0	91.58	1	1	1	1	1	1	1	1	1	1	1
061	0	24.11	1	0	0	0	0	0	0	1	1	0	0
064	1	94.57	1	1	1	1	1	1	1	1	1	1	1
065	0	1.41	0	0	0	0	0	0	1	0	0	0	0
066	0	6.32	0	0	0	0	0	0	0	0	0	0	0
070	1	83.69	1	1	1	1	1	1	1	1	1	1	1
074	1	62.18	1	1	1	1	1	0	1	1	1	1	1
075	1	92.37	1	1	1	1	1	1	1	1	1	1	1
077	0	0.98	0	0	0	0	0	0	0	0	0	0	0
078	0	78.97	1	1	1	1	1	1	1	1	1	0	0
079	0	66.61	1	1	1	0	0	0	1	1	1	0	0
081	1	76.9	1	1	1	1	1	0	0	1	1	1	1
082	1	82.71	1	1	1	1	1	1	1	1	1	1	1
087	1	97.46	1	1	1	1	1	1	1	1	1	1	1
091	0	37.12	1	0	0	0	0	0	0	1	1	0	0
092	0	47.5	1	1	1	1	1	0	0	1	1	1	1
093	0	47.46	1	0	1	1	1	1	0	1	1	1	1
094	1	94.9	1	1	1	1	1	1	1	1	1	1	1
095	1	95.46	1	1	1	1	1	1	1	1	1	1	1
097	0	24.81	1	0	1	0	0	0	0	1	1	0	0
099	1	88.83	1	1	1	0	1	1	1	1	1	1	1
101	1	83.46	1	1	1	1	1	0	0	1	1	1	1
103	0	58.86	1	0	1	0	0	0	0	1	1	0	0
104	0	18.27	1	0	0	0	0	0	0	1	1	0	0
108	0	3.24	0	0	0	0	0	0	0	0	0	0	0
113	0	2.48	0	0	0	0	0	0	0	0	0	0	0
114	0	2.08	0	0	0	0	0	0	0	1	0	0	0
116	0	1.49	0	0	0	0	0	0	0	1	0	0	0
118	1	95.56	1	1	1	1	1	1	1	1	1	1	1
126	0	0.96	0	0	0	0	0	0	0	0	0	0	0
127	0	74.37	1	1	1	1	1	0	1	1	1	1	1
128	0	80.69	1	1	1	0	1	1	1	1	1	1	1
130	1	42.6	1	0	1	0	0	0	1	1	1	1	1
131	1	78.71	1	1	1	1	1	0	0	1	1	1	1
132	0	33.76	1	0	1	0	0	0	0	1	1	0	0
133	0	1.84	0	0	0	0	0	0	0	0	0	0	0
135	0	1.12	0	0	0	0	0	0	0	0	0	0	0
137	0	24.29	1	0	0	0	0	0	0	0	0	0	0
140	0	0.75	0	0	0	0	0	0	0	0	0	0	0
142	0	0.23	0	0	0	0	0	0	0	0	0	0	0
143	0	7.62	0	0	0	0	0	0	0	1	1	0	0
144	0	15.8	1	0	0	0	0	0	0	0	0	0	0
146	0	1.22	0	0	0	0	0	0	0	0	0	0	0
147	0	5.13	0	0	0	0	0	0	0	1	1	1	0
148	1	97.97	1	1	1	1	1	1	1	1	1	1	1
149	0	78.07	1	1	1	1	1	1	1	1	1	0	0
151	0	19.04	1	1	0	1	1	0	0	1	1	0	0
154	1	95.74	1	1	1	1	1	1	1	1	1	1	1
155	0	0.24	0	0	0	0	0	0	0	1	0	0	0
156	0	56.2	1	1	1	0	0	0	0	1	1	1	1
158	0	40.05	1	0	1	0	0	0	0	1	1	0	0
159	0	12.42	0	0	0	0	0	0	0	1	1	0	0
160	0	1.43	0	0	0	0	0	0	0	0	0	0	0
165	0	0.7	0	0	0	0	0	0	0	1	0	0	0
170	0	1.33	0	0	0	0	0	0	0	0	0	0	0
171	0	8.67	0	0	0	0	0	0	0	1	1	0	0
172	1	1.18	0	0	0	0	0	0	0	0	0	0	0
173	0	6.79	0	0	0	0	0	0	0	1	1	0	0
175	1	97.08	1	1	1	1	1	1	1	1	1	1	1
178	1	83.69	1	0	1	0	0	0	1	0	0	0	0
181	0	44.35	1	1	1	1	1	0	0	1	1	1	1
182	1	90.58	1	1	1	1	1	1	1	1	1	1	1
183	1	95.5	1	1	1	1	1	1	1	1	1	1	1
184	1	88.28	1	1	1	1	1	1	1	1	1	1	1
185	0	5.91	0	0	0	0	0	0	0	1	0	0	0
186	1	94.17	1	1	1	1	1	0	1	1	1	1	1
189	0	0.46	0	0	0	0	0	0	0	0	0	0	0
192	0	57.31	1	1	1	1	1	0	0	1	1	1	1
200	0	15.08	1	0	0	1	1	0	0	1	1	0	0
201	0	0.92	0	0	0	0	0	0	0	0	0	0	0
202	1	92.8	1	1	1	1	1	1	1	1	1	1	1
203	0	2.26	0	0	0	0	0	0	0	1	1	0	0
204	0	45.03	1	1	1	0	1	1	0	1	1	1	1
206	0	0.72	0	0	0	0	0	0	0	1	0	0	0
212	0	5.88	0	0	0	0	0	0	0	0	0	0	0
213	0	11.41	0	0	0	0	0	0	0	0	1	0	0
216	0	91.23	1	1	1	1	1	1	1	1	1	1	1
218	0	0.9	0	0	0	0	0	0	0	1	0	0	0
219	0	0.8	0	0	0	0	0	0	0	0	0	0	0
220	0	37.95	1	1	1	0	0	1	0	1	1	0	0
224	0	18.51	1	0	0	0	0	0	0	1	1	0	0
228	0	9.46	0	0	0	0	0	0	0	1	1	0	0
230	0	78.86	1	1	1	1	1	1	1	1	1	0	0
231	0	2.09	0	0	0	0	0	0	0	0	0	0	0
233	0	14.49	0	0	0	0	0	0	0	0	0	0	0
234	0	51.11	1	1	1	1	1	0	0	1	1	0	0
235	0	27.58	1	1	0	0	0	0	0	1	1	0	0
236	1	1.79	0	0	0	0	0	0	0	0	0	0	0
238	0	1.3	0	0	0	0	0	0	0	0	0	0	0
241	0	1.07	0	0	0	0	0	0	0	0	0	0	0
245	0	93.67	1	1	1	1	1	1	1	1	1	1	1
248	0	15.99	1	0	0	0	0	0	0	1	0	0	0
254	0	3.8	0	0	0	0	0	0	0	1	1	0	0
256	1	86.19	1	1	1	1	1	1	1	1	1	1	1
258	0	0.85	0	0	0	0	0	0	0	0	0	0	0
259	1	86.84	1	1	1	1	1	1	1	1	1	1	1
260	1	96.87	1	1	1	1	1	1	1	1	1	1	1
261	0	2.68	0	0	0	0	0	0	0	0	1	0	0
264	0	3.64	0	0	0	0	0	0	0	0	0	0	0
265	0	2.73	0	0	0	0	0	0	0	0	0	0	0
266	0	10.17	0	0	0	0	0	0	0	1	0	0	0
267	0	3.61	0	0	0	0	0	0	0	1	0	0	0
269	0	13.58	0	0	0	1	1	0	0	0	0	0	0
273	0	2.92	0	0	0	0	0	0	0	0	0	0	0
274	1	96.78	1	1	1	0	0	1	1	1	1	1	1
276	0	68.65	1	1	1	1	1	1	1	1	1	1	1
277	0	4.14	0	0	0	0	0	0	0	0	0	0	0
278	0	35.95	1	1	1	1	0	0	0	1	1	0	0
279	0	63.05	1	0	1	1	1	0	0	1	1	0	0
280	1	45.61	1	1	1	0	1	0	0	1	1	0	0
281	0	2.74	0	0	0	0	0	0	0	0	0	0	0
282	0	2.74	0	0	0	0	0	0	0	0	0	0	0
285	0	0.45	0	0	0	0	0	0	0	0	0	0	0
286	0	3.96	0	0	0	0	0	0	0	0	0	0	0
289	0	1.46	0	0	0	0	0	0	0	0	0	0	0
290	0	1.44	0	0	0	0	0	0	0	0	0	0	0
291	1	36.13	1	0	0	1	0	0	0	1	1	0	0
292	1	10.09	0	0	0	0	0	0	0	0	0	0	0
295	0	4.11	0	0	0	0	0	0	0	0	0	0	0
296	0	15.68	1	1	0	0	0	0	0	1	1	0	0
297	0	5.89	0	1	0	1	1	0	0	1	1	0	0
299	0	4.68	0	0	0	0	0	0	0	1	1	0	0
301	0	6.5	0	1	0	0	0	0	0	1	1	0	0
303	0	63.42	1	1	1	0	1	1	1	1	1	0	0
306	1	77.21	1	1	1	0	0	0	1	1	1	0	1
307	0	4.79	0	0	0	0	0	0	0	0	0	0	0
308	0	73.61	1	1	0	1	0	0	1	1	1	0	0
309	0	10.34	0	1	0	0	0	0	0	1	0	0	0
314	0	11.89	0	1	0	1	1	0	0	1	1	0	0
316	0	1.5	0	0	0	0	0	0	0	0	0	0	0
318	0	0.79	0	0	0	0	0	0	0	0	0	0	0
320	0	88.03	1	1	1	1	1	1	1	1	1	1	1
322	0	70.83	1	1	1	1	1	1	1	1	1	1	1
326	1	97.13	1	1	1	1	1	1	1	1	1	1	1
327	0	17.46	1	1	0	0	0	0	0	1	1	0	0
328	0	4.36	0	0	0	0	0	0	0	0	0	0	0
330	0	2.25	0	0	0	0	0	0	0	0	0	0	0
332	0	89.28	1	1	1	0	0	1	1	1	1	0	0
334	0	60.41	1	1	1	1	1	1	0	1	1	1	1
335	1	4.42	0	0	0	0	0	0	0	1	0	0	0
341	0	0.33	0	0	0	0	0	0	0	0	0	0	0
342	0	0.22	0	0	0	0	0	0	0	0	0	0	0
344	0	25.94	1	1	1	0	0	0	0	1	1	0	0
347	0	33.65	1	0	1	0	1	0	0	1	1	0	0
348	0	11.42	0	0	0	0	0	0	0	1	1	0	0
349	0	8.78	0	0	0	0	0	0	0	0	0	0	0
351	0	7.26	0	0	0	0	0	0	0	0	0	0	0
356	0	0.56	0	0	0	0	0	0	0	0	0	0	0
360	0	1.15	0	0	0	0	0	0	0	1	1	0	0
362	0	3.27	0	0	0	0	0	0	0	0	0	0	0
363	1	95.94	1	1	1	1	1	1	1	1	1	1	1
366	0	0.88	0	0	0	1	0	0	0	0	0	0	0
368	0	12.87	0	0	0	0	0	0	0	0	0	0	0
371	1	98.57	1	1	1	1	1	1	1	1	1	1	1
373	0	3.62	0	0	0	0	0	0	0	1	0	0	0
376	0	3.86	0	0	0	0	0	0	0	0	0	0	0
377	0	2.09	0	0	0	0	0	0	0	0	0	0	0
378	1	51.13	1	1	1	1	1	0	0	1	1	0	0
380	0	4.16	0	0	0	0	0	0	0	0	0	0	0
382	0	1.5	0	0	0	0	0	0	0	0	0	0	0
383	1	39.32	1	1	1	1	1	0	0	1	1	0	0
385	0	1.77	0	0	0	0	0	0	0	0	0	0	0
386	1	87.63	1	1	1	1	1	1	1	1	1	1	1
387	0	32.74	1	0	0	0	0	0	0	0	1	0	0
388	0	19.83	1	0	0	1	0	0	0	1	1	0	0
390	0	6.82	0	0	0	0	0	0	0	1	0	0	0
391	0	1.06	0	0	0	0	0	0	0	1	0	0	0
392	0	35.6	1	1	0	0	0	1	1	1	1	0	0
393	0	1.16	0	0	0	0	0	0	0	0	0	0	0
394	0	0.56	0	0	0	0	0	0	0	0	0	0	0
395	0	22.05	1	0	0	0	0	0	0	1	1	0	0
396	0	11.78	0	0	0	0	0	0	0	1	1	0	0
397	0	2.32	0	0	0	0	0	0	0	0	0	0	0
398	0	86.49	1	1	1	1	1	1	1	1	1	1	1
404	1	83.56	1	1	1	1	1	1	1	1	1	1	1
405	0	48.99	1	0	1	0	1	1	0	1	1	1	1
408	1	12.21	0	0	0	0	0	0	0	0	1	0	0
410	1	98.95	1	1	1	1	1	1	1	1	1	1	1
413	0	0.74	0	0	0	0	0	0	0	0	0	0	0
418	0	3.17	0	0	0	0	0	0	0	0	0	0	0
419	0	0.92	0	0	0	0	0	0	0	0	0	0	0
420	0	63.78	1	0	1	1	1	0	0	1	1	1	1
421	1	96.17	1	1	1	1	1	1	1	1	1	1	1
422	0	3.59	0	0	0	0	0	0	0	0	0	0	0
423	0	0.7	0	0	0	0	0	0	0	0	0	0	0
426	1	94.6	1	1	1	1	1	1	1	1	1	1	1
428	0	82.99	1	1	1	1	1	1	1	1	1	1	1
434	0	44.86	1	0	1	0	0	0	0	1	1	0	1
436	0	15.07	1	0	0	0	0	0	0	1	1	0	0
437	1	89.6	1	1	1	0	0	1	1	1	1	1	1
438	1	73.79	1	1	1	1	1	0	1	1	1	1	1
440	0	52.87	1	1	1	0	1	0	0	1	1	0	0
442	0	0.98	0	0	0	0	0	0	0	0	0	0	0
443	0	0.59	0	0	0	0	0	0	0	0	0	0	0
447	0	0.21	0	0	0	0	0	0	0	0	0	0	0
449	1	1.77	0	0	0	0	0	0	0	0	0	0	0
451	1	78.78	1	1	1	1	1	1	1	1	1	1	1
452	0	1.81	0	0	0	0	0	0	0	1	1	0	0
453	0	26.1	1	1	1	1	1	0	0	1	1	0	0
454	0	1.46	0	0	0	0	0	0	0	0	0	0	0
458	0	0.87	0	0	0	0	0	0	0	0	0	0	0
459	0	2.9	0	0	0	0	0	0	0	1	0	0	0
460	0	3.62	0	0	0	0	0	0	0	0	0	0	0
462	1	98.17	1	1	1	1	1	1	1	1	1	1	1
463	0	91.48	1	1	1	1	1	1	1	1	1	0	0
464	0	66.42	1	1	1	1	1	0	1	1	1	1	1
465	0	40.5	1	0	0	0	0	0	0	1	1	0	0
466	1	98.26	1	1	1	1	1	1	1	1	1	1	1
468	0	0.52	0	0	0	0	0	0	0	0	0	0	0
469	0	0.7	0	0	0	0	0	0	0	0	0	0	0
471	0	4.54	0	0	0	0	0	0	0	0	0	0	0
472	0	3.4	0	0	0	0	0	0	0	0	0	0	0
473	0	37.53	1	1	1	1	1	0	0	1	1	0	0
476	0	12.62	0	0	0	1	1	0	0	1	1	0	0
479	0	8.03	0	0	0	0	0	0	0	1	1	0	0
485	0	43.98	1	1	1	0	1	0	0	1	1	0	0
486	1	84.27	1	1	1	1	1	1	1	1	1	1	1
487	1	95.3	1	1	1	1	1	1	1	1	1	1	1
490	1	96.95	1	1	1	1	1	1	1	1	1	1	1
491	0	8.24	0	0	0	0	0	0	0	1	1	0	0
492	0	3.19	0	0	0	0	0	0	0	0	0	0	0
495	0	0.21	0	0	0	0	0	0	0	0	0	0	0
497	0	1.35	0	0	0	0	0	0	0	1	0	0	0
498	1	59.01	1	1	1	1	1	1	1	1	1	0	0
499	0	3.75	0	0	0	0	0	0	0	1	0	0	0
500	0	0.54	0	0	0	0	0	0	0	1	0	0	0
502	1	74.12	1	1	1	1	1	1	1	1	1	1	1
504	1	0.32	0	0	0	0	0	0	0	0	0	0	0
505	1	94.19	1	1	1	1	1	1	1	1	1	1	1
507	0	2.43	0	0	0	0	0	0	0	0	0	0	0
509	1	98.7	1	1	1	1	1	1	1	1	1	1	1
510	0	1.06	0	0	0	0	0	0	0	1	1	0	0
513	0	0.55	0	0	0	0	0	0	0	0	0	0	0
515	0	3.25	0	0	0	0	0	0	0	0	0	0	0
516	0	4.28	0	0	0	0	0	0	0	1	0	0	0
518	0	1.16	0	0	0	0	0	0	0	1	0	0	0
519	0	2.05	0	0	0	0	0	0	0	0	0	0	0
520	0	1.21	0	0	0	0	0	0	0	0	0	0	0
522	0	13.85	0	1	0	0	0	0	0	1	1	0	0
523	0	72.38	1	1	1	1	1	0	1	1	1	1	1
524	0	0.84	0	0	0	0	0	0	0	0	0	0	0
